# Supplementary material for: Methyltransferase TaSAMT1 mediates wheat freezing tolerance by integrating brassinosteroid and salicylic acid signaling
Source: Plant Cell. 2024 Mar 27;36(7):2607–28. doi: 10.1093/plcell/koae100 (PMC11218785; doi:10.1093/plcell/koae100)
Supplement: koae100_Supplementary_Data [file koae100_supplementary_data.zip]

Archive with 8 entries (8 files):
- Author_Revisions_ChecklistTPC2023RA00286.pdf
- Author_Revisions_ChecklistTPC2024RA00036D.pdf
- Supplemental Data Set S1.xlsx
- Supplemental Data Set S2.xlsx
- Supplemental Data Set S3.xlsx
- Supplemental Data Set S4.xlsx
- tpc.00036.2024-s09.pdf
- TPC2024RA00036DR1Supplementary Figures S114.pdf
