# Supplementary material for: Methyltransferase TaSAMT1 mediates wheat freezing tolerance by integrating brassinosteroid and salicylic acid signaling
Source: Plant Cell. 2024 Mar 27;36(7):2607–28. doi: 10.1093/plcell/koae100 (PMC11218785; doi:10.1093/plcell/koae100)
Supplement: koae100_Supplementary_Data [file koae100_supplementary_data.zip › Supplemental Data Set S1.xlsx]

## Sheet: Supplemental Data Set S1
Supplemental Data. Chu et al. (2024). Interplay of the BR and SA pathways in cold stress. Plant Cell.
Supplemental Data Set S1. The upstream regulators of TaSAMT1-B identified by Y1H assays
Gene ID	Description
TraesCS1A02G369600	Methyltransferase
TraesCS1B02G132700	Ribosomal protein
TraesCS1B02G145200	N-acetyltransferase-like protein
TraesCS1B02G257500	Coatomer subunit delta
TraesCS1B02G268700	Nucleic acid binding protein
TraesCS1B02G322400	Nucleotide-sugar transporter family protein
TraesCS1B02G376600	Histone H4
TraesCS1B02G478800	Nucleoside diphosphate kinase
TraesCS1D02G128800	50S ribosomal protein L5
TraesCS1D02G153900	Malate dehydrogenase
TraesCS1D02G193600	ATP synthase subunit alpha
TraesCS1D02G205700	Protein phosphatase 2C containing protein, expressed
TraesCS1D02G240700	Regulator of chromosome condensation (RCC1) family with FYVE zinc finger domain-containing protein
TraesCS1D02G274300	Histone H3
TraesCS1D02G353300	Non-specific serine/threonine protein kinase
TraesCS1D02G405400	Ubiquitin
TraesCS2A02G187800	BES1/BZR1 homolog 1
TraesCS2A02G234700	Protein GRIP
TraesCS2A02G235700	RING/FYVE/PHD zinc finger protein, putative
TraesCS2A02G245900	30S ribosomal protein S19
TraesCS2A02G256700	Tobamovirus multiplication 1
TraesCS2A02G280300	auxin response factor 6
TraesCS2A02G299100	Histone H3
TraesCS2A02G312900	Heat-shock protein, putative
TraesCS2A02G366000	Salt-induced protein
TraesCS2A02G387400	Kinesin-like protein
TraesCS2A02G437500	V-type proton ATPase subunit G
TraesCS2A02G532800	Diacylglycerol kinase
TraesCS2B02G078900	Ribulose bisphosphate carboxylase small chain
TraesCS2B02G186000	Histone H3
TraesCS2B02G222700	carboxyl-terminal peptidase, putative (DUF239)
TraesCS2B02G253900	Ubiquinol-cytochrome c reductase complex chaperone CBP3
TraesCS2B02G273900	ATP synthase gamma chain
TraesCS2B02G279600	Eukaryotic translation initiation factor 5A
TraesCS2B02G436700	Histone H4
TraesCS2B02G560900	Wound-responsive family protein
TraesCS2D02G183100	spiral1
TraesCS2D02G253900	Photosystem II 10 kDa polypeptide family protein
TraesCS2D02G316700	Histone H3
TraesCS2D02G377000	Serine palmitoyltransferase small subunit A
TraesCS3A02G203100	Ras-related protein, putative
TraesCS3A02G358500	60S ribosomal protein L36
TraesCS3A02G463500	Lipase
TraesCS3A02G463600	Tetraspanin family protein, putative
TraesCS3B02G114600	Histone H2B
TraesCS3B02G332600	50S ribosomal protein L33
TraesCS3B02G371200	NAC domain-containing protein
TraesCS3D02G237500	Isocitrate dehydrogenase [NADP]
TraesCS3D02G365600	Ribosomal protein
TraesCS4A02G028900	Basic helix-loop-helix (BHLH) family transcription factor
TraesCS4A02G092800	Heat-shock protein
TraesCS4A02G142000	Glutathione peroxidase
TraesCS4A02G239200	Dolichol phosphate-mannose biosynthesis regulatory protein
TraesCS4A02G266700	Threonine dehydratase
TraesCS4A02G402700	AT4G29520-like protein
TraesCS4B02G012000	Polyadenylation and cleavage factor
TraesCS4B02G124400	Pentatricopeptide repeat-containing protein
TraesCS4B02G228900	Translocase of chloroplast
TraesCS4B02G259600	Outer mitochondrial membrane protein porin
TraesCS4D02G046900	Receptor-like kinase
TraesCS4D02G251800	Nodulin-related protein 1, putative
TraesCS5A02G148300	Lipid transfer protein
TraesCS5A02G371500	YABBY transcription factor
TraesCS5B02G162800	Ribulose bisphosphate carboxylase small chain
TraesCS5B02G251400	Kynurenine formamidase
TraesCS5B02G379400	Vacuolar protein sorting-associated 2-2-like protein
TraesCS5B02G396900	COBRA-like protein
TraesCS5D02G020900	RNA-binding protein
TraesCS5D02G052000	Ycf1
TraesCS5D02G137600	Stress responsive A/B barrel domain family protein
TraesCS5D02G141100	Ubiquitin-like protein 5
TraesCS5D02G411400	Zinc-finger protein
TraesCS5D02G495000	NAD(P)-binding rossmann-fold protein
TraesCS6A02G068900	Peptidyl-prolyl cis-trans isomerase
TraesCS6A02G213700	Glyceraldehyde-3-phosphate dehydrogenase
TraesCS6A02G413100	Protein kinase superfamily protein
TraesCS6B02G161100	cDNA clone:J013058P10, full insert sequence
TraesCS6D02G008900	GDSL esterase/lipase
TraesCS6D02G378000	Inosine-5'-monophosphate dehydrogenase
TraesCS7A02G033600	6-phosphogluconate dehydrogenase, decarboxylating
TraesCS7A02G182200	U-box domain-containing protein
TraesCS7A02G313800	Programmed cell death protein 4
TraesCS7B02G063000	Histone H3
TraesCS7B02G159800	ARM repeat superfamily protein
TraesCS7B02G208000	BHLH transcription factor
TraesCS7D02G079200	F-box protein
TraesCS7D02G342900	Copper transport protein family
TraesCSU02G047300	Heat shock protein
TraesCSU02G056700	Non-specific lipid-transfer protein
TraesCSU02G097100	Beta-carotene isomerase D27, chloroplastic
TraesCSU02G117100	Histone deacetylase complex subunit SAP18
