# Supplementary material for: Methyltransferase TaSAMT1 mediates wheat freezing tolerance by integrating brassinosteroid and salicylic acid signaling
Source: Plant Cell. 2024 Mar 27;36(7):2607–28. doi: 10.1093/plcell/koae100 (PMC11218785; doi:10.1093/plcell/koae100)
Supplement: koae100_Supplementary_Data [file koae100_supplementary_data.zip › Supplemental Data Set S2.xlsx]

## Sheet: Supplemental Data Set S2
Supplemental Data. Chu et al. (2024). Interplay of the BR and SA pathways in cold stress. Plant Cell.
Supplemental Data Set S2. TaBZR1-interacting candidate proteins identified by yeast two-hybrid (Y2H) screening.
Gene ID	Description
TraesCS1A02G000100	tRNA (cytidine(34)-2'-O)-methyltransferase
TraesCS1A02G038200	Histone H2A
TraesCS1A02G093800	Rubber elongation factor protein, putative
TraesCS1A02G114300	F-box protein
TraesCS1A02G154400	S-adenosyl-L-methionine-dependent methyltransferases superfamily protein
TraesCS1A02G176100	P-loop containing nucleoside triphosphate hydrolases superfamily protein
TraesCS1A02G212600	Expansin protein
TraesCS1A02G234200	RNA-binding protein, putative
TraesCS1A02G301600	Ubiquitin-conjugating enzyme E2
TraesCS1A02G369800	Kinase family protein
TraesCS1B02G130900	Ubiquitin
TraesCS1B02G135800	Metallothionein
TraesCS1B02G332700	NAD(P)H dehydrogenase (Quinone)
TraesCS1B02G382000	Lys-63-specific deubiquitinase BRCC36
TraesCS1B02G386200	Histone H2B
TraesCS1D02G034600	Glycosyltransferase
TraesCS1D02G044200	RNA polymerase II transcription factor SIII (Elongin) subunit A
TraesCS1D02G098300	O-glucosyltransferase rumi
TraesCS1D02G134200	Histone acetyltransferase GCN5
TraesCS1D02G208800	TSA: Wollemia nobilis Ref_Wollemi_Transcript_5463_1093 transcribed RNA sequence
TraesCS1D02G232300	Very-long-chain 3-oxoacyl-CoA reductase
TraesCS1D02G255800	Cysteine proteinase inhibitor
TraesCS1D02G371000	AP-1 complex subunit mu-1
TraesCS1D02G375100	Chlorophyll a-b binding protein, chloroplastic
TraesCS1D02G376000	Kinase family protein
TraesCS2A02G019400	Cytochrome P450
TraesCS2A02G060700	Arginine--tRNA ligase
TraesCS2A02G101600	Stress responsive protein
TraesCS2A02G119700	multidrug resistance-associated protein 12
TraesCS2A02G254600	Oxygen-evolving enhancer protein 2-1, chloroplastic
TraesCS2A02G267100	Protein PHLOEM PROTEIN 2-LIKE A10
TraesCS2A02G291500	Initiation factor 4F subunit (DUF1350)
TraesCS2A02G337300	14-3-3 protein
TraesCS2A02G346000	Receptor-like kinase
TraesCS2A02G349300	Methyltransferase family protein
TraesCS2A02G355400	S-adenosylmethionine decarboxylase proenzyme
TraesCS2A02G359000	Polyadenylate-binding protein
TraesCS2A02G576400	Inorganic pyrophosphatase
TraesCS2B02G077700	Aquaporin
TraesCS2B02G179600	ATP-dependent RNA helicase family protein
TraesCS2B02G237200	V-type proton ATPase subunit H
TraesCS2B02G262600	Ribosomal protein L15
TraesCS2B02G281000	MADS-box transcription factor
TraesCS2B02G348600	Protection of telomeres 1 protein
TraesCS2B02G464400	Seed specific protein Bn15D1B
TraesCS2B02G532600	Glutathione S-transferase
TraesCS2B02G534800	Jasmonate ZIM domain-containing protein
TraesCS2B02G552400	DNA-directed RNA polymerase subunit beta
TraesCS2D02G065200	Ribulose bisphosphate carboxylase small chain
TraesCS2D02G105000	Ubiquinol-cytochrome c reductase complex 6.7 kDa protein
TraesCS2D02G157000	tRNA pseudouridine synthase B
TraesCS2D02G214700	Cytochrome b6-f complex iron-sulfur subunit
TraesCS2D02G248400	Oxygen-evolving enhancer protein 1
TraesCS2D02G251800	Peroxisomal (S)-2-hydroxy-acid oxidase
TraesCS2D02G255100	Oxygen-evolving enhancer protein 2-1, chloroplastic
TraesCS2D02G300000	Disease resistance protein (TIR-NBS-LRR class) family
TraesCS2D02G413100	Histone H4
TraesCS2D02G415000	Histone H4
TraesCS3A02G055600	14-3-3 protein
TraesCS3A02G112600	Ubiquitin-conjugating enzyme E2-like protein
TraesCS3A02G230000	Carbonic anhydrase
TraesCS3A02G238400	Ubiquitin conjugating enzyme E2
TraesCS3A02G477400	Eukaryotic peptide chain release factor subunit 1-1
TraesCS3A02G525500	Phototropic-responsive NPH3 family protein
TraesCS3B02G025200	Fructose-bisphosphate aldolase
TraesCS3B02G061700	Photosystem I reaction center subunit XI
TraesCS3B02G370900	60S ribosomal protein L24
TraesCS3B02G484000	Beta-glucosidase, putative
TraesCS3D02G033800	Trypsin inhibitor
TraesCS3D02G051800	Photosystem I reaction center subunit XI
TraesCS3D02G055500	14-3-3 protein
TraesCS3D02G081300	Light-regulated protein
TraesCS3D02G084400	Protease HtpX
TraesCS3D02G085500	bZIP transcription factor, putative (DUF1664)
TraesCS3D02G190200	Glutamate--tRNA ligase
TraesCS3D02G217800	MYB-related transcription factor
TraesCS3D02G223300	Carbonic anhydrase
TraesCS3D02G285400	Proteasome subunit alpha type
TraesCS3D02G320300	DUF4228 domain protein
TraesCS3D02G370700	Fructose-1,6-bisphosphatase class 1
TraesCS3D02G412300	delta1-pyrroline-5-carboxylate synthase 1
TraesCS3D02G481400	Beta-1,3-glucanase
TraesCS3D02G497900	GPI-anchored protein LORELEI
TraesCS3D02G514100	Chlorophyllide a oxygenase, chloroplastic
TraesCS3D02G514900	Alkaline phytoceramidase (APHC)
TraesCS4A02G056500	Protein transport protein Sec61 subunit alpha
TraesCS4A02G103800	Glutathione-S-transferase
TraesCS4A02G115000	26S protease regulatory subunit
TraesCS4A02G166500	Eukaryotic translation initiation factor 3 subunit I
TraesCS4A02G177500	Ribulose bisphosphate carboxylase/oxygenase activase
TraesCS4A02G323700	ADP-ribosylation factor GTPase-activating protein
TraesCS4A02G441900	DUF674 family protein
TraesCS4B02G045500	14-3-3 protein
TraesCS4B02G140300	Ribulose bisphosphate carboxylase/oxygenase activase
TraesCS4B02G144200	Translationally controlled tumor protein
TraesCS4B02G220500	Beta-galactosidase
TraesCS4B02G291600	splicing factor PWI domain-containing protein / RNA recognition motif (RRM)-containing protein
TraesCS4B02G296300	CTC-interacting domain 7 isoform 2
TraesCS4D02G086400	Chlorophyll a-b binding protein, chloroplastic
TraesCS4D02G128600	Protein Red
TraesCS4D02G135000	Ribulose bisphosphate carboxylase/oxygenase activase
TraesCS4D02G137000	Metallothionein
TraesCS4D02G155900	14-3-3 protein
TraesCS4D02G182600	NHL repeat-containing protein 2
TraesCS4D02G365600	Alcohol dehydrogenase
TraesCS5A02G086600	DUF538 family protein (Protein of unknown function, DUF538)
TraesCS5A02G115000	Chaperone protein DNAj, putative
TraesCS5A02G124300	Actin
TraesCS5A02G160900	DNA-directed RNA polymerase family protein
TraesCS5A02G268100	Chaperone DnaK
TraesCS5A02G279100	60S ribosomal protein L32
TraesCS5A02G328200	Armadillo repeat only
TraesCS5A02G363500	Microtubule-associated protein TORTIFOLIA1
TraesCS5A02G372700	60S ribosomal protein L5
TraesCS5A02G457500	Photosystem I reaction center subunit II
TraesCS5A02G505000	Aconitate hydratase
TraesCS5A02G551000	Cyclin delta-3, putative
TraesCS5B02G108200	Glycine-rich family protein
TraesCS5B02G153100	2-oxoglutarate (2OG) and Fe(II)-dependent oxygenase superfamily protein
TraesCS5B02G162800	Ribulose bisphosphate carboxylase small chain
TraesCS5B02G189000	Mitochondrial outer membrane porin
TraesCS5B02G322900	Chlorophyll a-b binding protein, chloroplastic
TraesCS5B02G353200	Chlorophyll a-b binding protein, chloroplastic
TraesCS5B02G365600	Microtubule-associated protein TORTIFOLIA1
TraesCS5B02G368500	Potassium transporter
TraesCS5B02G428200	MD-2-related lipid recognition domain-containing protein / ML domain-containing protein
TraesCS5B02G464600	Squalene synthase
TraesCS5D02G031800	Cationic amino acid transporter, putative
TraesCS5D02G094300	Yop proteins translocation protein X
TraesCS5D02G238300	Chlorophyll a-b binding protein, chloroplastic
TraesCS5D02G308200	RNA polymerase II transcriptional coactivator
TraesCS5D02G331100	Triosephosphate isomerase
TraesCS5D02G417600	Malate dehydrogenase
TraesCS5D02G425100	Ribulose bisphosphate carboxylase large chain
TraesCS5D02G466000	Acetyl-coenzyme A synthetase
TraesCS6A02G009200	Ferredoxin--NADP reductase
TraesCS6A02G034800	Histone H2A
TraesCS6A02G040400	Histone H2B
TraesCS6A02G042600	Heat shock 70 kDa protein
TraesCS6A02G068900	Peptidyl-prolyl cis-trans isomerase
TraesCS6A02G093700	Chlorophyll a-b binding protein, chloroplastic
TraesCS6A02G190600	basic helix-loop-helix (bHLH) DNA-binding superfamily protein
TraesCS6A02G259000	MADS box transcription factor
TraesCS6A02G294000	Myb factor
TraesCS6A02G392300	Telomere-binding family protein
TraesCS6A02G405600	Aquaporin
TraesCS6A02G411000	Splicing factor 3B subunit 2
TraesCS6A02G413400	Replication protein A 32 kDa subunit
TraesCS6B02G004400	D-glycerate dehydrogenase/hydroxypyruvate reductase
TraesCS6B02G026900	Aspartate aminotransferase
TraesCS6B02G048500	Histone H2B
TraesCS6B02G082300	Histone H2A
TraesCS6B02G114900	ADP-ribosylation factor
TraesCS6B02G191500	Chlorophyll a-b binding protein, chloroplastic
TraesCS6B02G265800	Cytochrome b561
TraesCS6B02G293300	Polyubiquitin protein
TraesCS6B02G302700	ATP synthase delta-subunit
TraesCS6B02G361800	Phosphate carrier protein, mitochondrial
TraesCS6B02G390600	Photosystem II 10 kDa polypeptide
TraesCS6B02G433000	Riboflavin biosynthesis protein RibD
TraesCS6D02G046500	Histone H2B
TraesCS6D02G055400	60S ribosomal protein L13
TraesCS6D02G079900	Photosystem II protein D1
TraesCS6D02G152700	Chlorophyll a-b binding protein, chloroplastic
TraesCS6D02G202100	Arginine/serine-rich splicing factor, putative
TraesCS6D02G258600	Thioredoxin reductase
TraesCS6D02G287300	Photosynthetic NDH subcomplex B 4
TraesCS6D02G356100	Thioredoxin
TraesCS7A02G032000	30S ribosomal protein S13
TraesCS7A02G107400	Profilin
TraesCS7A02G227100	Chlorophyll a-b binding protein, chloroplastic
TraesCS7A02G276400	Chlorophyll a-b binding protein, chloroplastic
TraesCS7A02G286200	RNA binding protein
TraesCS7A02G338500	WRKY transcription factor
TraesCS7A02G453300	Polyubiquitin protein
TraesCS7A02G491100	Histone H2B
TraesCS7A02G543600	Galactose oxidase/kelch repeat superfamily protein
TraesCS7A02G552400	High mobility group protein
TraesCS7B02G009400	Armadillo repeat-containing protein 8
TraesCS7B02G167500	Alcohol dehydrogenase, putative
TraesCS7B02G181800	ABC transporter ATP-binding protein ARB1
TraesCS7B02G278200	Thiamine thiazole synthase, chloroplastic
TraesCS7B02G303900	Zinc finger A20 and AN1 domain stress-associated protein
TraesCS7D02G066500	1-deoxy-D-xylulose-5-phosphate synthase, Transketolase
TraesCS7D02G231600	Deaminase-related family protein
TraesCS7D02G241100	Heat shock protein 90
TraesCS7D02G309500	Glyceraldehyde-3-phosphate dehydrogenase
TraesCS7D02G312500	Adenylate kinase
TraesCS7D02G382900	Post-illumination chlorophyll fluorescence increase protein
TraesCS7D02G442700	Polyubiquitin
TraesCS7D02G454100	Ubiquitin
TraesCSU02G018900	Polyubiquitin
