# Supplementary material for: Methyltransferase TaSAMT1 mediates wheat freezing tolerance by integrating brassinosteroid and salicylic acid signaling
Source: Plant Cell. 2024 Mar 27;36(7):2607–28. doi: 10.1093/plcell/koae100 (PMC11218785; doi:10.1093/plcell/koae100)
Supplement: koae100_Supplementary_Data [file koae100_supplementary_data.zip › Supplemental Data Set S3.xlsx]

## Sheet: Supplemental Data Set S3
Supplemental Data. Chu et al. (2024). Interplay of the BR and SA pathways in cold stress. Plant Cell.
Supplemental Data Set S3. Primer pairs used in this study.
Primer	Primer sequence (5' → 3')	Description
TaSAMT1-Crispr	TCAAGGCGGTCCAAGATCA	construction of TaSAMT1 Crispr-Cas9, TaSAMT1 and TaHAG1overexpression vector, detecting transgenic plants
TaSAMT1-OE-F	AGGTCGACTCTAGAGGATCCATGGCCTCCAAGCAGATGA
TaSAMT1-OE-R	TCGAGGGTACCCGGGGATCCTCAAAGCTTGGATCCACTA
TaHAG1-OE-F	CGGGATCCATGGACGGCCTCGCGGCGCC
TaHAG1-OE-R	GAGCTCCTAGTTCTTCGTTGACGCAG
Pubi-F	TCGATGCTCACCCTGTTGTTTG
Tnos-R	AGACCGGCAACAGGATTCAATC
qTaSAMT1-F	TCACACCGGGGTCATTTTAT	qRT-PCR analysis
qTaSAMT1-R	CCAGGAAATTGGTGAAATCTTTC
qTaHAG1-F	GGGTGGACTCCTGACCAGT
qTaHAG1-R	GGCATGATCGACCAAACTCT
qTaBZR1-F	GTGACGCCGCCGCTCTCT
qTaBZR1-R	GTCCACCGTGGAGACGTCT
TaACTIN-F	GACCGTATGAGCAAGGAGAT
TaACTIN-R	CAATCGCTGGACCTGACTC
TaSAMT1-AGST-F	TTCCAGGGGCCCCTGGGATCCATGAAATCCCTGATTGAAGGG	Enzymatic reaction
TaSAMT1-A-GST-R	ACCCGGGAATTCCGGGGATCCTCAGACTCGTACCTTTGAGAGC
TaSAMT1-B-GST-F	TTCCAGGGGCCCCTGGGATCCATGGCCTCCAAGCAGATGA
TaSAMT1-B-GST-R	ACCCGGGAATTCCGGGGATCCTGCCTTTGCAAGGGATATG
TaSAMT1-D-GST-F	TTCCAGGGGCCCCTGGGATCCATGCTCCGTCAAAGCAAC
TaSAMT1-D-GST-R	ACCCGGGAATTCCGGGGATCCTCATGCCTTTGCAAGGGATA
AtBSMT1-GST-F	TTCCAGGGGCCCCTGGGATCCATGGATCCAAGATTCATCAACAC
AtBSMT1-GST-R	ACCCGGGAATTCCGGGGATCCTTACTTCTTAGTCAAGGAAACGACA
TaSAMT1R1-F	AGATACCCTCGGGCTCAGCT	ChIP-qPCR analysis
TaSAMT1R1-R	GCTGTTGCTAGTCAATCGATCGG
TaSAMT1R2-F	CCGATCGATTGACTAGCAACAGC
TaSAMT1R2-R	AACAAACGTACATACTGTGCGCA
TaSAMT1R3-F	AATGGCAACGAAAATGTGCGA
TaSAMT1R3-R	TCTTGCATGGTGCATCGAA
TaACTIN-F	GACCGTATGAGCAAGGAGAT
TaACTIN-R	CAATCGCTGGACCTGACTC
TaSAMT1P1-F	CCGATCGATTGACTAGCAACAGC
TaSAMT1P1-R	AACAAACGTACATACTGTGCGCA
TaSAMT1P2-F	TGCGCACAGTATGTACGTTTGTT
TaSAMT1P2-R	TCGCACATTTTCGTTGCCATT
TaSAMT1P3-F	AATGGCAACGAAAATGTGCGA
TaSAMT1P3-R	TCTTGCATGGTGCATCGAA
TaHAG1-effector-F	TACACCAAATCGACTCTAGAATGGACGGCCTCGCGGCGCC	Transient Dual-Luciferase Reporter Assay
TaHAG1-effector-R	ATAGGTACCCGGGCTCTAGACTAGTTCTTCGTTGACGCAG
TaBZR1-effector-F	TACACCAAATCGACTCTAGAATGACGTCGGGGGCGGCC
TaBZR1-effector-R	ATAGGTACCCGGGCTCTAGATCATTTCGAGCCGACGCC
proTaSAMT1-F	TCCTGCAGCCCGGGGGATCCTGATCACTTGGCCATATCGCT
proTaSAMT1-R	GCTCTAGAACTAGTGGATCCTGCTTGTGGGAGCAGGACTA
MuproTaSAMT1-F1	TCCTGCAGCCCGGGGGATCCTGATCACTTGGCCATATCGCT
MuproTaSAMT1-R1	CTCATTGCCAGGGTGTTGTGTATGCGCGTGCTTCTCCAA
MuproTaSAMT1-F2	CACGCGCATACACAACACCCTGGCAATGAGGAGGAGGAG
MuproTaSAMT1-R2	GCTCTAGAACTAGTGGATCCTGCTTGTGGGAGCAGGACTA
TaSAMT1-GFP-F	TACACCAAATCGACTCTAGAATGGCCTCCAAGCAGATGA	Subcellular localization
TaSAMT1-GFP-R	ATAGGTACCCGGGCTCTAGATGCCTTTGCAAGGGATATG
TaBZR1BD-F	TGGCCATGGAGGCCGAATTCATGACGTCGGGGGCGGCC	Yeast two-hybrid (Y2H) assay
TaBZR1BD-R	CGACGGATCCCCGGGAATTCTCATTTCGAGCCGACGCC
TaHAG1AD-F	CCATGGAGGCCAGTGAATTCATGGACGGCCTCGCGGCGC
TaHAG1AD-R	TGCCCACCCGGGTGGAATTCCTAGTTCTTCGTTGACGCA
TaHAG1-nLUC-F	CACGGGGGACGAGCTCGGTACCATGGACGGCCTCGCGGCGCC	Split firefly luciferase complementation (SFLC) assays
TaHAG1-nLUC-R	ACGCGTACGAGATCTGGTCGACGTTCTTCGTTGACGCAG
TaBZR1-cLUC-F	TACGCGTCCCGGGGCGGTACCATGACGTCGGGGGCGGCC
TaBZR1-cLUC-R	TCCTTGTAGTCCATTTGTTGTCATTTCGAGCCGACGCC
TaHAG1-MBP-F	GATCGAGGGAAGGATTTCAGAATTCATGGACGGCCTCGCGGCGCC	Pull down assays
TaHAG1-MBP-R	AGCTTGCCTGCAGGTCGACTCTAGACTAGTTCTTCGTTGACGCAG
TaBZR1-GST-F	TTCCAGGGGCCCCTGGGATCCATGACGTCGGGGGCGGCC
TaBZR1-GST-R	ACCCGGGAATTCCGGGGATCCTCATTTCGAGCCGACGCC
TaBZR1-GFP-F	TACACCAAATCGACTCTAGAATGACGTCGGGGGCGGCC	co-immunoprecipitation (Co-IP) assays
TaBZR1-GFP-R	ATAGGTACCCGGGCTCTAGATCATTTCGAGCCGACGCC
TaHAG1-MYC-F	AATCGACTCTAGAGCCCGGGATGGACGGCCTCGCGGCGC
TaHAG1-MYC-R	TGGAAAAGAGGTACCCGGGAGTTCTTCGTTGACGCA
TaHAG1-p104-F	TTACAGGTACCCGGGGATCCATGGACGGCCTCGCGGCGCC	Bimolecular fluorescence complementation (BiFC) assay
TaHAG1-p104-R	CCACCGCCGTCGACTCTAGAGTTCTTCGTTGACGCAG
TaBZR1-p106-F	ATCGAGGACGCCGGCGGATCCATGACGTCGGGGGCGGCC
TaBZR1-p106-R	AGCTCTGCAGGTCGACTCTAGATCATTTCGAGCCGACGCC
TaBZR1-MBP-F	GATCGAGGGAAGGATTTCAGAATTCATGACGTCGGGGGCGGCC	EMSA
TaBZR1-MBP-R	AGCTTGCCTGCAGGTCGACTCTAGATTTCGAGCCGACGCC
pTaPSAMT1-(bio)-F	CACGCGCATACGTGCTCATATGGCAATGAG
pTaPSAMT1-R	CTCATTGCCATATGAGCACGTATGCGCGTG
pTaPSAMT1-mut-F	CACGCGCATACACAACACCCTGGCAATGAG
pTaPSAMT1-mut-R	CTCATTGCCAGGGTGTTGTGTATGCGCGTG
TaBZR1pB42AD-F	AGATTATGCCTCTCCCGAATTCATGACGTCGGGGGCGGCC	Yeast one-hybrid assays
TaBZR1pB42AD-R	GGCGAAGAAGTCCAAAGCTTCTCGAGTCATTTCGAGCCGACGCC
ProTaSAMT1pLACZi2μ-F	CCTTTGATATTGGATCGGAATTCTGATCACTTGGCCATATCGCT
ProTaSAMT1pLACZi2μ-R	ATACATACAGAGCACATGCCTCGAGTGCTTGTGGGAGCAGGACTA
MuproTaSAMT1-F1	CCTTTGATATTGGATCGGAATTCTGATCACTTGGCCATATCGCT
MuproTaSAMT1-R1	CTCATTGCCAGGGTGTTGTGTATGCGCGTGCTTCTCCAA
MuproTaSAMT1-F2	CACGCGCATACACAACACCCTGGCAATGAGGAGGAGGAG
MuproTaSAMT1-R2	ATACATACAGAGCACATGCCTCGAGTGCTTGTGGGAGCAGGACTA
ProTaSAMT1pAbAi-F	TTGAATTCGAGCTCGGTACCAGCACGATGCAGACAGGGC
ProTaSAMT1pAbAi-R	TACAGAGCACATGCCTCGAGCTGAACTTGCAATTTCGCC
