# Supplementary material for: Methyltransferase TaSAMT1 mediates wheat freezing tolerance by integrating brassinosteroid and salicylic acid signaling
Source: Plant Cell. 2024 Mar 27;36(7):2607–28. doi: 10.1093/plcell/koae100 (PMC11218785; doi:10.1093/plcell/koae100)
Supplement: koae100_Supplementary_Data [file koae100_supplementary_data.zip › Supplemental Data Set S4.xlsx]

## Sheet: Figure 2
Supplemental Data. Chu et al. (2024). Interplay of the BR and SA pathways in cold stress. Plant Cell.
Supplemental Data Set S4. Data analysis.
Figure 2E
One-way ANOVA
Tukey's multiple comparisons test	Mean Diff.	q	Significant?	Summary
Fielder vs. ox-1	-36.11	7.487	Yes	**
Fielder vs. ox-2	-33.87	7.021	Yes	**
Fielder vs. ox-3	-47.22	9.79	Yes	***
Fielder vs. KO#1	30.56	6.335	Yes	**
Fielder vs. KO#2	23.56	4.884	Yes	*
Fielder vs. KO#3	30.56	6.335	Yes	**
ox-1 vs. ox-2	2.244	0.4653	No	ns
ox-1 vs. ox-3	-11.11	2.304	No	ns
ox-1 vs. KO#1	66.67	13.82	Yes	****
ox-1 vs. KO#2	59.67	12.37	Yes	****
ox-1 vs. KO#3	66.67	13.82	Yes	****
ox-2 vs. ox-3	-13.36	2.769	No	ns
ox-2 vs. KO#1	64.42	13.36	Yes	****
ox-2 vs. KO#2	57.42	11.9	Yes	****
ox-2 vs. KO#3	64.42	13.36	Yes	****
ox-3 vs. KO#1	77.78	16.13	Yes	****
ox-3 vs. KO#2	70.78	14.67	Yes	****
ox-3 vs. KO#3	77.78	16.13	Yes	****
KO#1 vs. KO#2	-7	1.451	No	ns
KO#1 vs. KO#3	0	0	No	ns
KO#2 vs. KO#3	7	1.451	No	ns
Figure 2F
One-way ANOVA
Tukey's multiple comparisons test	Mean Diff.	q	Significant?	Summary
Control Fielder vs. Control ox-1	-0.0514	0.4841	No	ns
Control Fielder vs. Control ox-2	-0.02705	0.2548	No	ns
Control Fielder vs. Control ox-3	-0.0762	0.7177	No	ns
Control Fielder vs. Control KO#1	-0.0736	0.6932	No	ns
Control Fielder vs. Control KO#2	-0.06937	0.6533	No	ns
Control Fielder vs. Control KO#3	0.0293	0.276	No	ns
Freezing Fielder vs. Freezing ox-1	10.4	6.194	Yes	****
Freezing Fielder vs. Freezing ox-2	14.46	8.61	Yes	****
Freezing Fielder vs. Freezing ox-3	30.69	18.28	Yes	****
Freezing Fielder vs. Freezing KO#1	-8.891	5.295	Yes	****
Freezing Fielder vs. Freezing KO#2	-7.307	4.351	Yes	***
Freezing Fielder vs. Freezing KO#3	-24.22	14.42	Yes	****
Control Fielder vs. Freezing Fielder	-30.92	36.75	Yes	****
Control ox-1 vs. Freezing Fielder	-30.87	36.69	Yes	****
Control ox-2 vs. Freezing ox-2	-16.43	19.53	Yes	****
Control ox-3 vs. Freezing ox-3	-0.1547	0.1838	No	ns
Control KO#1 vs. Freezing KO#1	-39.74	47.23	Yes	****
Control KO#2 vs. Freezing KO#2	-38.16	45.36	Yes	****
Control KO#3 vs. Freezing KO#3	-55.17	65.58	Yes	****

## Sheet: Figure 3
Supplemental Data, Chu, et al. (2024). Methyltransferase TaSAMT1 mediates wheat freezing tolerance by integrating brassinosteroid and salicylic acid signaling. The Plant Cell.
Supplemental Data Set S4. Data analysis.
Figure 3A
One-way ANOVA
Tukey's multiple comparisons test	Mean Diff.	q	Significant?	Summary
Control Fielder vs. Control ox-2	-0.0482	0.3492	No	ns
Control Fielder vs. Control ox-3	0.1875	1.358	No	ns
Control Fielder vs. Control KO#1	-0.2609	1.89	No	ns
Control Fielder vs. Control KO#2	-0.4919	3.564	No	ns
Freezing Fielder vs. Freezing ox-2	0.9406	6.815	Yes	**
Freezing Fielder vs. Freezing ox-3	1.39	10.07	Yes	****
Freezing Fielder vs. Freezing KO#1	-0.9499	6.882	Yes	**
Freezing Fielder vs. Freezing KO#2	-0.7225	5.234	Yes	*
Control Fielder vs. Freezing Fielder	-1.278	9.262	Yes	****
Control ox-2 vs. Freezing ox-2	-0.2897	2.099	No	ns
Control ox-3 vs. Freezing ox-3	-0.07601	0.5507	No	ns
Control KO#1 vs. Freezing KO#1	-1.967	14.25	Yes	****
Control KO#2 vs. Freezing KO#2	-1.509	10.93	Yes	****
Figure 3B
One-way ANOVA
Tukey's multiple comparisons test	Mean Diff.	q	Significant?	Summary
Control Fielder vs. Control ox-2	-0.3172	3.129	Yes	*
Control Fielder vs. Control ox-3	-0.9315	9.189	Yes	****
Control Fielder vs. Control KO#1	-0.09433	0.9306	No	ns
Control Fielder vs. Control KO#2	0.03232	0.3189	No	ns
Freezing Fielder vs. Freezing ox-2	-0.2876	1.864	No	ns
Freezing Fielder vs. Freezing ox-3	-1.084	7.026	Yes	***
Freezing Fielder vs. Freezing KO#1	-0.03668	0.2378	No	ns
Freezing Fielder vs. Freezing KO#2	0.1622	1.051	No	ns
Control Fielder vs. Freezing Fielder	-0.4202	5.812	Yes	*
Control ox-2 vs. Freezing ox-2	-0.3906	3.108	Yes	*
Control ox-3 vs. Freezing ox-3	-0.5727	4.436	Yes	*
Control KO#1 vs. Freezing KO#1	-0.3626	4.921	Yes	*
Control KO#2 vs. Freezing KO#2	-0.2904	3.727	Yes	*
Figure 3D
One-way ANOVA
Tukey's multiple comparisons test	Mean Diff.	q	Significant?	Summary
Fielder vs. KO#1	27.78	4.056	Yes	**
Fielder vs. KO#2	27.78	4.056	Yes	**
Fielder vs. KO#3	21.11	3.082	Yes	*
500μM SA Fielder vs. 500μM SA KO#1	31.11	4.491	Yes	**
500μM SA Fielder vs. 500μM SA KO#2	32.22	4.651	Yes	**
500μM SA Fielder vs. 500μM SA KO#3	22.7	3.276	Yes	*
500μM MeSA Fielder vs. 500μM MeSA KO#1	20	2.911	Yes	*
500μM MeSA Fielder vs. 500μM MeSA KO#2	25.56	3.719	Yes	*
500μM MeSA Fielder vs. 500μM MeSA KO#3	20	2.911	Yes	*
1mM MeSA Fielder vs. 1mM MeSA KO#1	11.11	1	No	ns
1mM MeSA Fielder vs. 1mM MeSA KO#2	11.11	1	No	ns
1mM MeSA Fielder vs. 1mM MeSA KO#3	16.67	1.5	No	ns
Fielder vs. 500μM SA Fielder	-4.444	1.029	No	ns
Fielder vs. 500μM MeSA Fielder	-25.56	5.915	Yes	*
Fielder vs. 1mM MeSA Fielder	-55.56	12.86	Yes	****
KO#1 vs. 500μM SA KO#1	-1.111	0.1601	No	ns
KO#1 vs. 500μM MeSA KO#1	-33.33	4.804	Yes	*
KO#1 vs. 1mM MeSA KO#1	-72.22	10.41	Yes	***
KO#2 vs. 500μM SA KO#2	0	0	No	ns
KO#2 vs. 500μM MeSA KO#2	-27.78	2.887	Yes	*
KO#2 vs. 1mM MeSA KO#2	-72.22	7.506	Yes	***
KO#3 vs. 500μM SA KO#3	-2.857	0.6441	No	ns
KO#3 vs. 500μM MeSA KO#3	-26.67	6.012	Yes	*
KO#3 vs. 1mM MeSA KO#3	-60	13.53	Yes	****
Figure 3E
One-way ANOVA
Tukey's multiple comparisons test	Mean Diff.	q	Significant?	Summary
Fielder vs. KO#1	-0.5515	2.332	No	ns
Fielder vs. KO#2	-0.3525	1.49	No	ns
Fielder vs. KO#3	-0.0204	0.08625	No	ns
Freezing Fielder vs. Freezing KO#1	-17.42	7.207	Yes	***
Freezing Fielder vs. Freezing KO#2	-17.92	7.416	Yes	***
Freezing Fielder vs. Freezing KO#3	-22.68	9.387	Yes	****
500μM SA Fielder vs. 500μM SA KO#1	-14.55	5.022	Yes	**
500μM SA Fielder vs. 500μM SA KO#2	-16.45	5.68	Yes	**
500μM SA Fielder vs. 500μM SA KO#3	-20.9	7.214	Yes	***
500μM MeSA Fielder vs. 500μM MeSA KO#1	-23.05	8.533	Yes	****
500μM MeSA Fielder vs. 500μM MeSA KO#2	-18.94	7.012	Yes	***
500μM MeSA Fielder vs. 500μM MeSA KO#3	-21.82	8.078	Yes	****
1mM MeSA Fielder vs. 1mM MeSA KO#1	-9.056	2.178	No	ns
1mM MeSA Fielder vs. 1mM MeSA KO#2	-4.405	1.059	No	ns
1mM MeSA Fielder vs. 1mM MeSA KO#3	0.1349	0.03246	No	ns
Fielder vs. Freezing Fielder	-37.23	16.69	Yes	****
Fielder vs. 500μM SA Fielder	-39.86	17.86	Yes	****
Fielder vs. 500μM MeSA Fielder	-23.17	10.39	Yes	****
Fielder vs. 1mM MeSA Fielder	-3.525	1.58	No	ns
KO#1 vs. Freezing KO#1	-54.1	15.05	Yes	****
KO#1 vs. 500μM SA KO#1	-53.85	14.99	Yes	****
KO#1 vs. 500μM MeSA KO#1	-45.67	12.71	Yes	****
KO#1 vs. 1mM MeSA KO#1	-12.03	3.348	No	ns
KO#2 vs. Freezing KO#2	-54.8	17.87	Yes	****
KO#2 vs. 500μM SA KO#2	-55.96	18.24	Yes	****
KO#2 vs. 500μM MeSA KO#2	-41.76	13.61	Yes	****
KO#2 vs. 1mM MeSA KO#2	-7.578	2.47	No	ns
KO#3 vs. Freezing KO#3	-59.9	30.77	Yes	****
KO#3 vs. 500μM SA KO#3	-60.74	31.2	Yes	****
KO#3 vs. 500μM MeSA KO#3	-44.97	23.1	Yes	****
KO#3 vs. 1mM MeSA KO#3	-3.37	1.731	No	ns

## Sheet: Figure 4
Supplemental Data, Chu, et al. (2024). Methyltransferase TaSAMT1 mediates wheat freezing tolerance by integrating brassinosteroid and salicylic acid signaling. The Plant Cell.
Supplemental Data Set S4. Data analysis.
Figure 4D
One-way ANOVA
Tukey's multiple comparisons test	Mean Diff.	q	Significant?	Summary
Empty Vector+pSAMT1::LUC vs. 35S::BZR1+pSAMT1::LUC	-0.1506	8.535	Yes	**
Empty Vector+pSAMT1::LUC vs. Empty Vector+pSAMT1-M::LUC	0.03619	2.051	No	ns
Empty Vector+pSAMT1::LUC vs. 35S::BZR1+pSAMT1-M::LUC	0.01467	0.8315	No	ns
35S::BZR1+pSAMT1::LUC vs. Empty Vector+pSAMT1-M::LUC	0.1868	10.59	Yes	***
35S::BZR1+pSAMT1::LUC vs. 35S::BZR1+pSAMT1-M::LUC	0.1653	9.367	Yes	***
Empty Vector+pSAMT1-M::LUC vs. 35S::BZR1+pSAMT1-M::LUC	-0.02152	1.22	No	ns
Figure 4E
One-way ANOVA
Tukey's multiple comparisons test	Mean Diff.	q	Significant?	Summary
Control BZR1 R1 vs. Freezing BZR1 R1	-0.02879	0.1469	No	ns
Control BZR1 R1 vs. Control BZR1 R2	-1.111	5.671	Yes	*
Control BZR1 R1 vs. Freezing BZR1 R2	-2.488	12.7	Yes	****
Control BZR1 R1 vs. Control BZR1 R3	-0.03626	0.1851	No	ns
Control BZR1 R1 vs. Freezing BZR1 R3	-0.1751	0.8937	No	ns
Freezing BZR1 R1 vs. Control BZR1 R2	-1.082	5.524	Yes	*
Freezing BZR1 R1 vs. Freezing BZR1 R2	-2.459	12.55	Yes	****
Freezing BZR1 R1 vs. Control BZR1 R3	-0.007472	0.03813	No	ns
Freezing BZR1 R1 vs. Freezing BZR1 R3	-0.1463	0.7467	No	ns
Control BZR1 R2 vs. Freezing BZR1 R2	-1.376	7.025	Yes	**
Control BZR1 R2 vs. Control BZR1 R3	1.075	5.486	Yes	*
Control BZR1 R2 vs. Freezing BZR1 R3	0.936	4.777	Yes	*
Freezing BZR1 R2 vs. Control BZR1 R3	2.451	12.51	Yes	****
Freezing BZR1 R2 vs. Freezing BZR1 R3	2.312	11.8	Yes	****
Control BZR1 R3 vs. Freezing BZR1 R3	-0.1388	0.7086	No	ns
Figure 4G
One-way ANOVA
Tukey's multiple comparisons test	Mean Diff.	q	Significant?	Summary
KN199 vs. TaBZR1ox-1	-33.33	5.367	Yes	*
KN199 vs. TaBZR1ox-2	-30.56	4.919	Yes	*
TaBZR1ox-1 vs. TaBZR1ox-2	2.778	0.4472	No	ns
Figure 4H
One-way ANOVA
Tukey's multiple comparisons test	Mean Diff.	q	Significant?	Summary
KN199 vs. TaBZR1ox-1	0.1376	0.05516	No	ns
KN199 vs. TaBZR1ox-2	-0.1308	0.05245	No	ns
KN199 vs. KN199	-39.62	15.89	Yes	****
KN199 vs. TaBZR1ox-1	-6.027	2.417	No	ns
KN199 vs. TaBZR1ox-2	-18.07	7.246	Yes	***
TaBZR1ox-1 vs. TaBZR1ox-2	-0.2684	0.1076	No	ns
TaBZR1ox-1 vs. KN199	-39.76	15.94	Yes	****
TaBZR1ox-1 vs. TaBZR1ox-1	-6.164	2.472	No	ns
TaBZR1ox-1 vs. TaBZR1ox-2	-18.21	7.301	Yes	***
TaBZR1ox-2 vs. KN199	-39.49	15.84	Yes	****
TaBZR1ox-2 vs. TaBZR1ox-1	-5.896	2.364	No	ns
TaBZR1ox-2 vs. TaBZR1ox-2	-17.94	7.193	Yes	***
KN199 vs. TaBZR1ox-1	33.59	13.47	Yes	****
KN199 vs. TaBZR1ox-2	21.55	8.642	Yes	****
TaBZR1ox-1 vs. TaBZR1ox-2	-12.04	4.829	Yes	*
Figure 4I
One-way ANOVA
Tukey's multiple comparisons test	Mean Diff.	q	Significant?	Summary
KN199 vs. TaBZR1ox-1	-0.9513	8.233	Yes	**
KN199 vs. TaBZR1ox-2	-0.5373	4.65	Yes	*
TaBZR1ox-1 vs. TaBZR1ox-2	0.4141	3.583	No	ns
Figure 4K
Unpaired t test	P value	P value summary	Significantly different (P < 0.05)?	One- or two-tailed P value?	t, df
KN9024 vs. tabzr1	0.0078	**	Yes	Two-tailed	t=4.95 df=4
Figure 4L
One-way ANOVA
Tukey's multiple comparisons test	Mean Diff.	q	Significant?	Summary
Control KN9024 vs. Control tabzr1	-0.1618	0.1414	No	ns
Control KN9024 vs. Freezing KN9024	-4.928	4.307	Yes	*
Control KN9024 vs. Freezing tabzr1	-27.02	23.61	Yes	****
Control tabzr1 vs. Freezing KN9024	-4.767	4.166	Yes	*
Control tabzr1 vs. Freezing tabzr1	-26.86	23.47	Yes	****
Freezing KN9024 vs. Freezing tabzr1	-22.09	19.3	Yes	****
Figure 4M
Unpaired t test	P value	P value summary	Significantly different (P < 0.05)?	One- or two-tailed P value?	t, df
KN9024 vs. tabzr1	0.0021	**	Yes	Two-tailed	t=7.056 df=4

## Sheet: Figure 5
Supplemental Data, Chu, et al. (2024). Methyltransferase TaSAMT1 mediates wheat freezing tolerance by integrating brassinosteroid and salicylic acid signaling. The Plant Cell.
Supplemental Data Set S4. Data analysis.
Figure 5A
Unpaired t test	P value	P value summary	Significantly different (P < 0.05)?	One- or two-tailed P value?	t, df
0h vs. 6h	0.0422	*	Yes	Two-tailed	t=2.945 df=4
Figure 5B
Unpaired t test	P value	P value summary	Significantly different (P < 0.05)?	One- or two-tailed P value?	t, df
0h vs. 6h	0.0003	***	Yes	Two-tailed	t=11.84 df=4
Figure 5D
One-way ANOVA
Tukey's multiple comparisons test	Mean Diff.	q	Significant?	Summary
Freezing Fielder vs. Freezing ox-1	-35.73	5.74	Yes	***
Freezing Fielder vs. Freezing ox-2	-32.96	5.294	Yes	***
Freezing Fielder vs. Freezing ox-3	-49.62	7.972	Yes	****
Freezing Fielder vs. Freezing KO#1	18.38	2.952	Yes	*
Freezing Fielder vs. Freezing KO#2	18.71	3.006	Yes	*
Freezing Fielder vs. Freezing KO#3	25.38	4.077	Yes	**
Freezing+BL Fielder vs. Freezing+BL ox-1	-11.05	1.457	No	ns
Freezing+BL Fielder vs. Freezing+BL ox-2	-5.499	0.725	No	ns
Freezing+BL Fielder vs. Freezing+BL ox-3	-19.39	2.556	No	ns
Freezing+BL Fielder vs. Freezing+BL KO#1	22.28	2.937	Yes	*
Freezing+BL Fielder vs. Freezing+BL KO#2	27.83	3.67	Yes	*
Freezing+BL Fielder vs. Freezing+BL KO#3	22.28	2.937	Yes	*
Freezing Fielder vs. Freezing+BL Fielder	-30.23	4.511	Yes	**
Freezing ox-1 vs. Freezing+BL ox-1	-5.556	0.8288	No	ns
Freezing ox-2 vs. Freezing+BL ox-2	-2.778	0.4144	No	ns
Freezing ox-3 vs. Freezing+BL ox-3	0	0	No	ns
Freezing KO#1 vs. Freezing+BL KO#1	-26.33	3.929	Yes	**
Freezing KO#2 vs. Freezing+BL KO#2	-21.11	3.15	Yes	*
Freezing KO#3 vs. Freezing+BL KO#3	-33.33	4.973	Yes	***
Figure 5E
One-way ANOVA
Tukey's multiple comparisons test	Mean Diff.	q	Significant?	Summary
Control Fielder vs. Control ox-1	-0.04009	0.1621	No	ns
Control Fielder vs. Control ox-2	-0.4135	1.672	No	ns
Control Fielder vs. Control ox-3	0.1722	0.6965	No	ns
Control Fielder vs. Control KO#1	0.1461	0.5908	No	ns
Control Fielder vs. Control KO#2	-0.1623	0.6562	No	ns
Freezing Fielder vs. Freezing ox-1	14.63	2.959	Yes	*
Freezing Fielder vs. Freezing ox-2	13.67	2.765	Yes	*
Freezing Fielder vs. Freezing ox-3	34.07	6.892	Yes	****
Freezing Fielder vs. Freezing KO#1	-16.23	3.283	Yes	*
Freezing Fielder vs. Freezing KO#2	-13.67	2.765	Yes	*
Freezing Fielder vs. Freezing KO#3	-26.04	5.267	Yes	****
Freezing+BL Fielder vs. Freezing+BL ox-1	7.311	1.829	No	ns
Freezing+BL Fielder vs. Freezing+BL ox-2	4.652	1.164	No	ns
Freezing+BL Fielder vs. Freezing+BL ox-3	24.73	6.188	Yes	****
Freezing+BL Fielder vs. Freezing+BL KO#1	-11.12	2.783	Yes	*
Freezing+BL Fielder vs. Freezing+BL KO#2	-11.15	2.79	Yes	*
Freezing+BL Fielder vs. Freezing+BL KO#3	-15.01	3.754	Yes	**
Control Fielder vs. Freezing Fielder	-38.03	19.53	Yes	****
Control Fielder vs. Freezing+BL Fielder	-29.26	15.02	Yes	****
Control ox-1 vs. Freezing ox-1	-23.36	10.8	Yes	****
Control ox-1 vs. Freezing+BL ox-1	-21.9	10.13	Yes	****
Control ox-2 vs. Freezing ox-2	-23.95	6.272	Yes	**
Control ox-2 vs. Freezing+BL ox-2	-24.19	6.335	Yes	**
Control ox-3 vs. Freezing ox-3	-4.132	1.824	No	ns
Control ox-3 vs. Freezing+BL ox-3	-4.693	2.071	No	ns
Control KO#1 vs. Freezing KO#1	-54.4	32.51	Yes	****
Control KO#1 vs. Freezing+BL KO#1	-40.52	24.22	Yes	****
Control KO#2 vs. Freezing KO#2	-51.54	59.29	Yes	****
Control KO#2 vs. Freezing+BL KO#2	-40.25	46.3	Yes	****
Control KO#3 vs. Freezing KO#3	-64.13	16.24	Yes	****
Control KO#3 vs. Freezing+BL KO#3	-44.33	11.22	Yes	****
Figure 5G
One-way ANOVA
Tukey's multiple comparisons test	Mean Diff.	q	Significant?	Summary
Fielder vs. KN199	-3.333	0.6793	No	ns
Fielder vs. TaBZR1ox-2	-38.89	7.926	Yes	**
Fielder vs. KO#3	27.78	5.661	Yes	*
Fielder vs. TaBZR1ox-2/Fielder	-26.67	5.435	Yes	*
Fielder vs. TaBZR1ox-2/KO#3	33.33	6.794	Yes	**
KN199 vs. TaBZR1ox-2	-35.56	7.247	Yes	**
KN199 vs. KO#3	31.11	6.341	Yes	**
KN199 vs. TaBZR1ox-2/Fielder	-23.33	4.756	Yes	*
KN199 vs. TaBZR1ox-2/KO#3	36.67	7.473	Yes	**
TaBZR1ox-2 vs. KO#3	66.67	13.59	Yes	****
TaBZR1ox-2 vs. TaBZR1ox-2/Fielder	12.22	2.491	No	ns
TaBZR1ox-2 vs. TaBZR1ox-2/KO#3	72.22	14.72	Yes	****
KO#3 vs. TaBZR1ox-2/Fielder	-54.44	11.1	Yes	****
KO#3 vs. TaBZR1ox-2/KO#3	5.556	1.132	No	ns
TaBZR1ox-2/Fielder vs. TaBZR1ox-2/KO#3	60	12.23	Yes	****
Figure 5H
One-way ANOVA
Tukey's multiple comparisons test	Mean Diff.	q	Significant?	Summary
Control Fielder vs. Control KN199	-0.1056	1.124	No	ns
Control Fielder vs. Control TaBZR1ox-2	-0.1202	1.28	No	ns
Control Fielder vs. Control KO#3	0.01231	0.1311	No	ns
Control Fielder vs. Control TaBZR1ox-2/Fielder	-0.02856	0.3042	No	ns
Control Fielder vs. Control TaBZR1ox-2/KO#3	-0.02743	0.2921	No	ns
Freezing Fielder vs. Freezing KN199	-0.023	0.005052	No	ns
Freezing Fielder vs. Freezing TaBZR1ox-2	31.66	6.954	Yes	****
Freezing Fielder vs. Freezing KO#3	-14.42	3.168	Yes	*
Freezing Fielder vs. Freezing TaBZR1ox-2/Fielder	22.82	5.011	Yes	***
Freezing Fielder vs. Freezing TaBZR1ox-2/KO#3	-12.79	2.81	Yes	*
Control Fielder vs. Freezing Fielder	-43.12	11.76	Yes	****
Control KN199 vs. Freezing KN199	-43.04	9.655	Yes	****
Control TaBZR1ox-2 vs. Freezing TaBZR1ox-2	-11.34	2.745	Yes	*
Control KO#3 vs. Freezing KO#3	-57.56	24.2	Yes	****
Control TaBZR1ox-2/Fielder vs. Freezing TaBZR1ox-2/Fielder	-20.28	6.132	Yes	****
Control TaBZR1ox-2/KO#3 vs. Freezing TaBZR1ox-2/KO#3	-55.89	16.9	Yes	****

## Sheet: Figure 6
Supplemental Data, Chu, et al. (2024). Methyltransferase TaSAMT1 mediates wheat freezing tolerance by integrating brassinosteroid and salicylic acid signaling. The Plant Cell.
Supplemental Data Set S4. Data analysis.
Figure 6F
One-way ANOVA
Tukey's multiple comparisons test	Mean Diff.	q	Significant?	Summary
Fielder vs. TaHAG1ox-1	-40.48	4.439	Yes	*
Fielder vs. TaHAG1ox-2	-44.44	4.874	Yes	*
TaHAG1ox-1 vs. TaHAG1ox-2	-3.968	0.4352	No	ns
Figure 6G
One-way ANOVA
Tukey's multiple comparisons test	Mean Diff.	q	Significant?	Summary
Control Fielder vs. Control TaHAG1ox-1	-0.182	0.1672	No	ns
Control Fielder vs. Control TaHAG1ox-2	-0.3351	0.3079	No	ns
Control Fielder vs. Freezing Fielder	-31.81	29.23	Yes	****
Control Fielder vs. Freezing TaHAG1ox-1	-18.78	17.26	Yes	****
Control Fielder vs. Freezing TaHAG1ox-2	-3.716	3.415	No	ns
Control TaHAG1ox-1 vs. Control TaHAG1ox-2	-0.1531	0.1407	No	ns
Control TaHAG1ox-1 vs. Freezing Fielder	-31.63	29.06	Yes	****
Control TaHAG1ox-1 vs. Freezing TaHAG1ox-1	-18.6	17.09	Yes	****
Control TaHAG1ox-1 vs. Freezing TaHAG1ox-2	-3.534	3.248	No	ns
Control TaHAG1ox-2 vs. Freezing Fielder	-31.47	28.92	Yes	****
Control TaHAG1ox-2 vs. Freezing TaHAG1ox-1	-18.45	16.95	Yes	****
Control TaHAG1ox-2 vs. Freezing TaHAG1ox-2	-3.381	3.107	No	ns
Freezing Fielder vs. Freezing TaHAG1ox-1	13.03	11.97	Yes	****
Freezing Fielder vs. Freezing TaHAG1ox-2	28.09	25.81	Yes	****
Freezing TaHAG1ox-1 vs. Freezing TaHAG1ox-2	15.06	13.84	Yes	****
Figure 6H
One-way ANOVA
Tukey's multiple comparisons test	Mean Diff.	q	Significant?	Summary
Fielder vs. TaHAG1ox-1	-0.8517	9.836	Yes	**
Fielder vs. TaHAG1ox-2	-1.608	18.57	Yes	****
TaHAG1ox-1 vs. TaHAG1ox-2	-0.7567	8.739	Yes	**

## Sheet: Figure 7
Supplemental Data, Chu, et al. (2024). Methyltransferase TaSAMT1 mediates wheat freezing tolerance by integrating brassinosteroid and salicylic acid signaling. The Plant Cell.
Supplemental Data Set S4. Data analysis.
Figure 7B
One-way ANOVA
Tukey's multiple comparisons test	Mean Diff.	q	Significant?	Summary
GFP TaACTIN vs. GFP P1	0.001792	0.00401	No	ns
GFP TaACTIN vs. GFP P2	-0.8168	1.828	No	ns
GFP TaACTIN vs. GFP P3	-0.4315	0.9657	No	ns
TaHAG1 TaACTIN vs. TaHAG1 P1	0.4062	0.3487	No	ns
TaHAG1 TaACTIN vs. TaHAG1 P2	-5.339	4.583	Yes	**
TaHAG1 TaACTIN vs. TaHAG1 P3	-8.483	7.282	Yes	***
GFP TaACTIN vs. TaHAG1 TaACTIN	-0.06629	0.252	No	ns
GFP P1 vs. TaHAG1 P1	0.3381	0.1605	No	ns
GFP P2 vs. TaHAG1 P2	-4.588	3.375	Yes	*
GFP P3 vs. TaHAG1 P3	-8.118	6.071	Yes	**
Figure 7C
One-way ANOVA
Tukey's multiple comparisons test	Mean Diff.	q	Significant?	Summary
Control Wide type vs. Freezing Wide type	-0.05518	2.546	No	ns
Control Wide type vs. Control TaHAG1-OE	-0.1638	7.559	Yes	**
Control Wide type vs. Freezing TaHAG1-OE	-0.3734	17.23	Yes	****
Freezing Wide type vs. Control TaHAG1-OE	-0.1086	5.012	Yes	*
Freezing Wide type vs. Freezing TaHAG1-OE	-0.3182	14.69	Yes	****
Control TaHAG1-OE vs. Freezing TaHAG1-OE	-0.2096	9.674	Yes	***
Figure 7D
One-way ANOVA
Tukey's multiple comparisons test	Mean Diff.	q	Significant?	Summary
Control Wide Type vs. Freezing Wide Type	-0.1712	4.577	Yes	*
Control Wide Type vs. Control TaHAG1-OE	-0.3627	9.695	Yes	***
Control Wide Type vs. Freezing TaHAG1-OE	-0.5446	14.56	Yes	****
Freezing Wide Type vs. Control TaHAG1-OE	-0.1915	5.119	Yes	*
Freezing Wide Type vs. Freezing TaHAG1-OE	-0.3734	9.983	Yes	***
Control TaHAG1-OE vs. Freezing TaHAG1-OE	-0.182	4.865	Yes	*
Figure 7E
One-way ANOVA
Tukey's multiple comparisons test	Mean Diff.	q	Significant?	Summary
Control Vector+pSAMT1::LUC vs. Control 35S::BZR1+pSAMT1::LUC	-0.0151	3.622	Yes	*
Control Vector+pSAMT1::LUC vs. Control 35S::HAG1+pSAMT1::LUC	-0.014	3.359	Yes	*
Control Vector+pSAMT1::LUC vs. Control 35S::BZR1+35S::HAG1+pSAMT1::LUC	-0.04511	10.82	Yes	****
Cold Vector+pSAMT1::LUC vs. Cold 35S::BZR1+pSAMT1::LUC	-0.01875	8.493	Yes	****
Cold Vector+pSAMT1::LUC vs. Cold 35S::HAG1+pSAMT1::LUC	-0.01652	7.486	Yes	***
Cold Vector+pSAMT1::LUC vs. Cold 35S::BZR1+35S::HAG1+pSAMT1::LUC	-0.04427	20.06	Yes	****
Control Vector+pSAMT1::LUC vs. Cold Vector+pSAMT1::LUC	-0.015	14.29	Yes	****
Control 35S::BZR1+pSAMT1::LUC vs. Cold 35S::BZR1+pSAMT1::LUC	-0.01865	9.813	Yes	***
Control 35S::HAG1+pSAMT1::LUC vs. Cold 35S::HAG1+pSAMT1::LUC	-0.01752	5.648	Yes	**
Control 35S::BZR1+35S::HAG1+pSAMT1::LUC vs. Cold 35S::BZR1+35S::HAG1+pSAMT1::LUC	-0.01416	2.921	Yes	*
Figure 7F
One-way ANOVA
Tukey's multiple comparisons test	Mean Diff.	q	Significant?	Summary
Control Wide Type vs. Freezing Wide Type	0.004974	0.2633	No	ns
Control Wide Type vs. Control TaBZR1-OE	0.0114	0.6036	No	ns
Control Wide Type vs. Freezing TaBZR1-OE	-0.09522	5.039	Yes	*
Freezing Wide Type vs. Control TaBZR1-OE	0.00643	0.3403	No	ns
Freezing Wide Type vs. Freezing TaBZR1-OE	-0.1002	5.303	Yes	*
Control TaBZR1-OE vs. Freezing TaBZR1-OE	-0.1066	5.643	Yes	*
Figure 7G
One-way ANOVA
Tukey's multiple comparisons test	Mean Diff.	q	Significant?	Summary
Control Wide Type vs. Freezing Wide Type	-0.6562	5.09	Yes	*
Control Wide Type vs. Control TaBZR1-OE	-0.9688	7.515	Yes	**
Control Wide Type vs. Freezing TaBZR1-OE	-1.68	13.03	Yes	****
Freezing Wide Type vs. Control TaBZR1-OE	-0.3126	2.425	No	ns
Freezing Wide Type vs. Freezing TaBZR1-OE	-1.024	7.945	Yes	**
Control TaBZR1-OE vs. Freezing TaBZR1-OE	-0.7116	5.52	Yes	*

## Sheet: Figure S6
Supplemental Data, Chu, et al. (2024). Methyltransferase TaSAMT1 mediates wheat freezing tolerance by integrating brassinosteroid and salicylic acid signaling. The Plant Cell.
Supplemental Data Set S4. Data analysis.
Figure S6A
One-way ANOVA
Tukey's multiple comparisons test	Mean Diff.	q	Significant?	Summary
0h vs. 2h	-0.6427	4.726	Yes	*
0h vs. 4h	-0.6897	5.073	Yes	*
0h vs. 6h	-0.73	5.369	Yes	*
0h vs. 8h	-3.093	22.74	Yes	****
2h vs. 4h	-0.04706	0.3461	No	ns
2h vs. 6h	-0.08735	0.6424	No	ns
2h vs. 8h	-2.45	18.02	Yes	****
4h vs. 6h	-0.04029	0.2963	No	ns
4h vs. 8h	-2.403	17.67	Yes	****
6h vs. 8h	-2.363	17.38	Yes	****
Figure S6C
One-way ANOVA
Tukey's multiple comparisons test	Mean Diff.	q	Significant?	Summary
KN199 vs. TaBZR1ox-1	-7.375	35.86	Yes	****
KN199 vs. TaBZR1ox-2	-1.755	8.534	Yes	**
TaBZR1ox-1 vs. TaBZR1ox-2	5.619	27.32	Yes	****

## Sheet: Figure S8
Supplemental Data, Chu, et al. (2024). Methyltransferase TaSAMT1 mediates wheat freezing tolerance by integrating brassinosteroid and salicylic acid signaling. The Plant Cell.
Supplemental Data Set S4. Data analysis.
Figure S8
One-way ANOVA
Tukey's multiple comparisons test	Mean Diff.	q	Significant?	Summary
Control KN199 vs. Freezing KN199	-0.1028	2.186	No	ns
Control KN199 vs. Control TaBZR1ox-1	-0.2197	4.672	Yes	*
Control KN199 vs. Freezing TaBZR1ox-1	-0.549	11.68	Yes	***
Freezing KN199 vs. Control TaBZR1ox-1	-0.1169	2.486	No	ns
Freezing KN199 vs. Freezing TaBZR1ox-1	-0.4462	9.49	Yes	***
Control TaBZR1ox-1 vs. Freezing TaBZR1ox-1	-0.3293	7.004	Yes	**

## Sheet: Figure S9
Supplemental Data, Chu, et al. (2024). Methyltransferase TaSAMT1 mediates wheat freezing tolerance by integrating brassinosteroid and salicylic acid signaling. The Plant Cell.
Supplemental Data Set S4. Data analysis.
Figure S9A
One-way ANOVA
Tukey's multiple comparisons test	Mean Diff.	q	Significant?	Summary
0h vs. 2h	-1.095	8.334	Yes	**
0h vs. 4h	-2.014	15.33	Yes	****
0h vs. 6h	-1.342	10.21	Yes	***
0h vs. 8h	-1.962	14.93	Yes	****
2h vs. 4h	-0.9188	6.992	Yes	**
2h vs. 6h	-0.2467	1.878	No	ns
2h vs. 8h	-0.8669	6.597	Yes	**
4h vs. 6h	0.6721	5.115	Yes	*
4h vs. 8h	0.05193	0.3952	No	ns
6h vs. 8h	-0.6201	4.719	Yes	*
Figure S9B
One-way ANOVA
Tukey's multiple comparisons test	Mean Diff.	q	Significant?	Summary
0h vs. 2h	-4.68	7.251	Yes	**
0h vs. 4h	-25.33	39.24	Yes	****
0h vs. 6h	-3.987	6.177	Yes	**
0h vs. 8h	-11.89	18.42	Yes	****
2h vs. 4h	-20.65	31.99	Yes	****
2h vs. 6h	0.6932	1.074	No	ns
2h vs. 8h	-7.212	11.17	Yes	****
4h vs. 6h	21.34	33.07	Yes	****
4h vs. 8h	13.44	20.82	Yes	****
6h vs. 8h	-7.905	12.25	Yes	****

## Sheet: Figure S11
Supplemental Data, Chu, et al. (2024). Methyltransferase TaSAMT1 mediates wheat freezing tolerance by integrating brassinosteroid and salicylic acid signaling. The Plant Cell.
Supplemental Data Set S4. Data analysis.
Figure S11A
One-way ANOVA
Tukey's multiple comparisons test	Mean Diff.	q	Significant?	Summary
0h vs. 2h	-0.3001	6.863	Yes	**
0h vs. 4h	-0.5155	11.79	Yes	****
0h vs. 6h	-0.2832	6.476	Yes	**
0h vs. 8h	-0.3014	6.892	Yes	**
2h vs. 4h	-0.2154	4.926	Yes	*
2h vs. 6h	0.01693	0.3873	No	ns
2h vs. 8h	-0.001256	0.02873	No	ns
4h vs. 6h	0.2324	5.314	Yes	*
4h vs. 8h	0.2142	4.898	Yes	*
6h vs. 8h	-0.01819	0.416	No	ns
Figure S11B
One-way ANOVA
Tukey's multiple comparisons test	Mean Diff.	q	Significant?	Summary
Fielder vs. TaHAG1#1	-4.437	12.2	Yes	***
Fielder vs. TaHAG1#2	-7.991	21.98	Yes	****
TaHAG1#1 vs. TaHAG1#2	-3.555	9.778	Yes	**

[truncated: 2 more sheets: Figure S12, Figure S13]
